# Supplementary material for: Epidemiology, Genetic Evolution, and Capsid Protein Variation of Porcine Circovirus 2 in China (2023–2024): Sustained Dominance of Genotype PCV2d
Source: Viruses. 2026 Apr 15;18(4):468. doi: 10.3390/v18040468 (PMC13119977; doi:10.3390/v18040468)
Supplement: Supplementary file 1 [file viruses-18-00468-s001.zip]

Archive with 1 entries (1 files):
- viruses-4249327-supplementary.xlsx
